# Supplementary material for: The Arabidopsis Cdk1/Cdk2 homolog CDKA;1 controls chromosome axis assembly during plant meiosis
Source: EMBO J. 2019 Sep 26;39(3):e101625. doi: 10.15252/embj.2019101625 (PMC6996576; doi:10.15252/embj.2019101625)
Supplement: Supplementary file 3 — Movie EV1 [file EMBJ-39-e101625-s003.zip]

Archive with 6 entries (4 files):
- Movie_EV1/
- Movie_EV1/Movie_EV1.mov
- Movie_EV1/Movie_EV1.txt
- Movie_EV1/__MACOSX/
- Movie_EV1/__MACOSX/._Movie_EV1.mov
- Movie_EV1/__MACOSX/._Movie_EV1.txt
