# Supplementary material for: The Arabidopsis Cdk1/Cdk2 homolog CDKA;1 controls chromosome axis assembly during plant meiosis
Source: EMBO J. 2019 Sep 26;39(3):e101625. doi: 10.15252/embj.2019101625 (PMC6996576; doi:10.15252/embj.2019101625)
Supplement: Supplementary file 3 — Movie EV1 [file EMBJ-39-e101625-s003.zip › Movie_EV1/Movie_EV1.txt]

Movie EV1: Distribution of CDKA;1:mVenus in cdka;1 mutant background. Live cell imaging of CDKA;1:mVenus was performed in male meiocytes of cdka;1 mutants. Video starts at early leptotene stage and runs for 26 h with scaning intervals of 7 mins.
